# Supplementary material for: Multifocal Organoid Capturing of Colon Cancer Reveals Pervasive Intratumoral Heterogenous Drug Responses
Source: Adv Sci (Weinh). 2021 Dec 17;9(5):2103360. doi: 10.1002/advs.202103360 (PMC8844556; doi:10.1002/advs.202103360)
Supplement: Supplementary file 6 — Supplemental Table 5 [file ADVS-9-2103360-s006.xlsx]

## Sheet: Table S5A
Table S5A. CMS Type prediction scores with estimated p values, related to Figures 3B
Samples	CultureType	prediction	d.CMS1	d.CMS2	d.CMS3	d.CMS4	p.value	FDR
SNU.4139_CT	NA	CMS2	0.784361	0.613394	0.657967	0.688648	0.001	0.001375
SNU.4139S3	2D	CMS4	0.713464	0.604851	0.628523	0.601537	0.001	0.0015
SNU.4139S1.TO	3D	CMS2	0.777584	0.665757	0.715896	0.698188	0.041958	0.0505404
SNU.4139S2.TO	3D	CMS2	0.746272	0.636164	0.66945	0.697642	0.001	0.00212
SNU.4139S3.TO	3D	CMS2	0.752201	0.639233	0.668479	0.66351	0.001	0.00212
SNU.4139S4.TO	3D	CMS2	0.756709	0.654322	0.694592	0.698351	0.00499501	0.00853985
SNU.4146_CT	NA	CMS2	0.675629	0.565443	0.619947	0.678	0.001	0.001375
SNU.4146S1T	2D	CMS2	0.817224	0.666446	0.699491	0.830563	0.040959	0.0460789
SNU.4146S2	2D	CMS2	0.813648	0.638178	0.68428	0.805531	0.001	0.0015
SNU.4146S3	2D	CMS2	0.746013	0.667529	0.704403	0.802666	0.015984	0.0187638
SNU.4146S4	2D	CMS2	0.770124	0.659257	0.714167	0.81122	0.00899101	0.0115599
SNU.4146S1.TO	3D	CMS2	0.762576	0.639631	0.674797	0.783249	0.001	0.00212
SNU.4146S2.TO	3D	CMS2	0.714771	0.623979	0.697393	0.754645	0.001	0.00212
SNU.4146S3.TO	3D	CMS2	0.67577	0.631077	0.704606	0.716678	0.001	0.00212
SNU.4146S4.TO	3D	CMS2	0.747674	0.650613	0.717837	0.77572	0.001998	0.003922
SNU.4351_CT	NA	CMS3	0.640209	0.704002	0.619268	0.755525	0.001	0.001375
SNU.4351S2	2D	CMS4	0.639784	0.783236	0.743408	0.635694	0.001	0.0015
SNU.4351S3	2D	CMS4	0.599323	0.72932	0.639266	0.568388	0.001	0.0015
SNU.4351S4	2D	CMS4	0.613847	0.774983	0.738167	0.590267	0.001	0.0015
SNU.4351S1.TO	3D	CMS3	0.724398	0.718598	0.655042	0.8	0.00599401	0.00962674
SNU.4351S3.TO	3D	CMS3	0.708734	0.712624	0.632471	0.78136	0.001	0.00212
SNU.4351S4.TO	3D	CMS1	0.61864	0.744164	0.642433	0.721697	0.001	0.00212
SNU.4374_CT	NA	CMS2	0.720837	0.600953	0.69559	0.681012	0.001	0.001375
SNU.4374S1.TO	3D	CMS4	0.6808	0.819375	0.758116	0.64322	0.001998	0.003922
SNU.4374S3.TO	3D	CMS2	0.813471	0.672845	0.736026	0.807091	0.040959	0.0504844
SNU.4374S4.TO	3D	CMS2	0.778864	0.610838	0.686803	0.747853	0.001	0.00212
SNU.4376AS1T	2D	CMS4	0.643233	0.799699	0.740966	0.59597	0.001	0.0015
SNU.4376AS2	2D	CMS4	0.671914	0.782131	0.789689	0.588197	0.001	0.0015
SNU.4376AS3T	2D	CMS4	0.644198	0.799155	0.748002	0.6032	0.001	0.0015
SNU.4376AS4	2D	CMS4	0.647967	0.770242	0.736946	0.570966	0.001	0.0015
SNU.4376AS1.TO	3D	CMS4	0.653646	0.814564	0.747269	0.608295	0.001	0.00212
SNU.4376AS2.TO	3D	CMS2	0.787336	0.618179	0.715321	0.785024	0.001	0.00212
SNU.4376AS3.TO	3D	CMS4	0.661077	0.811082	0.755392	0.636194	0.001	0.00212
SNU.4376AS4.TO	3D	CMS4	0.675586	0.788011	0.703472	0.66125	0.030969	0.0400331
SNU.4398_CT	NA	CMS1	0.614725	0.821731	0.738661	0.739404	0.001	0.001375
SNU.4398S1	2D	CMS1	0.661369	0.761769	0.716439	0.815593	0.0599401	0.0647353
SNU.4398S2	2D	CMS1	0.649336	0.781559	0.712246	0.813873	0.012987	0.0159386
SNU.4398S4	2D	CMS3	0.723333	0.771614	0.716669	0.840811	1	1
SNU.4398S1.TO	3D	CMS1	0.669112	0.798605	0.722591	0.813102	0.123876	0.133988
SNU.4398S2.TO	3D	CMS1	0.640733	0.78491	0.722352	0.786055	0.003996	0.00705961
SNU.4398S3.TO	3D	CMS1	0.643909	0.787498	0.739416	0.803396	0.001	0.00212
SNU.4398S4.TO	3D	CMS1	0.661418	0.783976	0.727252	0.797922	0.02997	0.0397103
SNU.4631A_CT	NA	CMS3	0.688781	0.67563	0.578887	0.758248	0.001	0.001375
SNU.4631AS1	2D	CMS2	0.770114	0.65311	0.747243	0.733948	0.00699301	0.00944056
SNU.4631AS2	2D	CMS2	0.800924	0.664983	0.759087	0.834242	0.0779221	0.0809191
SNU.4631AS4	2D	CMS2	0.768578	0.646712	0.707415	0.7949	0.001	0.0015
SNU.4631AS1.TO	3D	CMS1	0.669524	0.674651	0.689798	0.774339	0.117882	0.130162
SNU.4631AS2.TO	3D	CMS3	0.672087	0.704808	0.669709	0.773827	0.202797	0.21075
SNU.4631AS3.TO	3D	CMS1	0.673877	0.679933	0.706838	0.741163	0.275724	0.281027
SNU.4631AS4.TO	3D	CMS2	0.715962	0.676733	0.688933	0.781034	0.15984	0.169431
SNU.4646_CT	NA	CMS4	0.662302	0.688532	0.665051	0.569972	0.001	0.001375
SNU.4646S1T	2D	CMS4	0.644923	0.600351	0.654493	0.595684	0.001	0.0015
SNU.4646S3T	2D	CMS2	0.661984	0.637589	0.684735	0.665125	0.001	0.0015
SNU.4646S1.TO	3D	CMS4	0.723502	0.666956	0.719511	0.655443	0.013986	0.020034
SNU.4646S2.TO	3D	CMS4	0.675504	0.671204	0.696605	0.669196	0.0759241	0.0856165
SNU.4646S3.TO	3D	CMS2	0.690535	0.652629	0.671256	0.670901	0.003996	0.00705961
SNU.4713_CT	NA	CMS4	0.692775	0.772268	0.765381	0.436378	0.001	0.001375
SNU.4713S1	2D	CMS4	0.632445	0.708382	0.701047	0.399954	0.001	0.0015
SNU.4713S3	2D	CMS3	0.767466	0.641646	0.629497	0.655603	0.001	0.0015
SNU.4713S1.TO	3D	CMS2	0.722822	0.642221	0.691443	0.738711	0.001	0.00212
SNU.4713S2.TO	3D	CMS2	0.717024	0.658759	0.675876	0.782125	0.031968	0.0403406
SNU.4713S3.TO	3D	CMS2	0.712777	0.674171	0.699938	0.697173	0.291708	0.291708
SNU.4796_CT	NA	CMS2	0.772101	0.702513	0.728739	0.752176	0.004995	0.00610501
SNU.4796S1	2D	CMS2	0.778666	0.632202	0.679697	0.780083	0.001	0.0015
SNU.4796S2	2D	CMS2	0.759287	0.614708	0.674624	0.728805	0.001	0.0015
SNU.4796S3	2D	CMS3	0.807062	0.648653	0.636037	0.797891	0.001	0.0015
SNU.4796S1.TO	3D	CMS2	0.721708	0.650405	0.703924	0.652634	0.003996	0.00705961
SNU.4796S2.TO	3D	CMS2	0.781158	0.629472	0.701074	0.70742	0.001	0.00212
SNU.4796S3.TO	3D	CMS2	0.754453	0.635604	0.666003	0.750887	0.001	0.00212
SNU.4796S4.TO	3D	CMS2	0.757587	0.663746	0.750693	0.705198	0.0519481	0.0611833
SNU.4813_CT	NA	CMS2	0.757895	0.662744	0.75782	0.803737	0.041958	0.041958
SNU.4813S1.TO	3D	CMS1	0.649976	0.651934	0.721867	0.651492	0.00699301	0.0102953
SNU.4813S2.TO	3D	CMS4	0.601696	0.694952	0.722344	0.596765	0.001	0.00212
SNU.4813S3.TO	3D	CMS2	0.673325	0.667979	0.728448	0.709423	0.028971	0.0397103
SNU.4849_CT	NA	CMS2	0.759544	0.709324	0.761333	0.816498	0.025974	0.0285714
SNU.4849S1.TO	3D	CMS2	0.710553	0.648498	0.651388	0.682621	0.00699301	0.0102953
SNU.4849S2.TO	3D	CMS4	0.680394	0.670137	0.663004	0.652301	0.00599401	0.00962674
SNU.4849S3.TO	3D	CMS4	0.683571	0.649765	0.676258	0.618567	0.001	0.00212

## Sheet: Table S5B
Table S5B. The heterogeneity scores (DEPTH) of CRC samples, related to Figures 3C
Sample	Heterogeneity score (DEPTH)
SNU4139CT	2.09912
SNU4139S3	3.03302
SNU4139S1TO	3.14498
SNU4139S2TO	3.09841
SNU4139S3TO	3.06679
SNU4139S4TO	3.0672
SNU4146CT	1.20046
SNU4146S1T	2.76673
SNU4146S2	2.79034
SNU4146S3	2.84839
SNU4146S4	2.74992
SNU4146S1TO	2.78439
SNU4146S2TO	3.00992
SNU4146S3TO	2.89599
SNU4146S4TO	3.02173
SNU4351CT	1.73385
SNU4351S2	3.72672
SNU4351S3	2.81097
SNU4351S4	3.78702
SNU4351S1TO	2.80762
SNU4351S3TO	2.79546
SNU4351S4TO	2.84984
SNU4374CT	1.54628
SNU4374S1TO	3.16192
SNU4374S3TO	3.29231
SNU4374S4TO	2.80103
SNU4376AS1T	3.1503
SNU4376AS2	3.54596
SNU4376AS3T	3.36441
SNU4376AS4	3.47234
SNU4376AS1TO	3.05188
SNU4376AS2TO	2.90155
SNU4376AS3TO	3.07855
SNU4376AS4TO	2.66382
SNU4398CT	3.89928
SNU4398S1	4.26089
SNU4398S2	4.26406
SNU4398S4	4.34114
SNU4398S1TO	4.47252
SNU4398S2TO	4.42126
SNU4398S3TO	4.528
SNU4398S4TO	4.41525
SNU4631ACT	1.00385
SNU4631AS1	2.84437
SNU4631AS1T	3.01949
SNU4631AS2	3.20027
SNU4631AS4	2.7695
SNU4631AS1TO	2.877
SNU4631AS2TO	2.92965
SNU4631AS3TO	2.93462
SNU4631AS4TO	3.03288
SNU4646CT	1.9053
SNU4646S1T	2.93184
SNU4646S3T	2.92062
SNU4646S1TO	3.08606
SNU4646S2TO	2.96093
SNU4646S3TO	2.92446
SNU4713CT	1.97501
SNU4713S1	3.13451
SNU4713S1T	2.74344
SNU4713S3	2.2709
SNU4713S1TO	2.83528
SNU4713S2TO	2.76857
SNU4713S3TO	2.73132
SNU4796CT	2.39461
SNU4796S1	2.73241
SNU4796S2	2.61799
SNU4796S3	2.62453
SNU4796S1TO	2.92087
SNU4796S2TO	2.8325
SNU4796S3TO	2.60732
SNU4796S4TO	3.07221
SNU4813CT	2.30522
SNU4813S1TO	2.88564
SNU4813S2TO	3.00928
SNU4813S3TO	3.05139
SNU4849CT	2.95162
SNU4849S1	2.53671
SNU4849S1TO	2.73181
SNU4849S2TO	2.89163
SNU4849S3TO	2.89022
