# Supplementary material for: Multifocal Organoid Capturing of Colon Cancer Reveals Pervasive Intratumoral Heterogenous Drug Responses
Source: Adv Sci (Weinh). 2021 Dec 17;9(5):2103360. doi: 10.1002/advs.202103360 (PMC8844556; doi:10.1002/advs.202103360)
Supplement: Supplementary file 7 — Supplemental Table 6 [file ADVS-9-2103360-s005.xlsx]

## Sheet: Table S6A
Table S6A. Multivariate analysis of variance (MANOVA) of the selected genes, related to Figure 4A
Gene	Location on Phylogenetic Tree	Pillai	approx F	Pr(>F)	Signif. Codes		Signif. codes: ‘***’ < 0.001, ‘**’ < 0.01, ‘*’ < 0.05, ‘.’ < 0.1
KRAS	Trunk	0.7411	3.8167	0.00025	***
TP53	Trunk	0.68399	2.8859	0.00276	**
PABPC1	Shared/Individual	0.67615	2.7839	0.003647	**
FBXW7	Trunk	0.63403	2.31	0.01379	*
CEP89	Shared/Individual	0.6199	2.1745	0.02035	*
RAD51B	Shared/Individual	0.6002	2.0016	0.03354	*
USP6	Both	0.59775	1.9813	0.03557	*
APC	Trunk	0.59659	1.9719	0.03656	*
NOTCH2	Both	0.56891	1.7596	0.06747	.
BCLAF1	Both	0.55978	1.6955	0.08108	.
AR	Shared/Individual	0.53489	1.5333	0.1282
HLA-A	Shared/Individual	0.49531	1.3086	0.2359
RGPD3	Shared/Individual	0.44492	1.0687	0.4243
SMC1A	Shared/Individual	0.44453	1.067	0.4259
BCR	Shared/Individual	0.44443	1.0666	0.4263
NCOR1	Shared/Individual	0.44337	1.062	0.4307
NUTM2B	Shared/Individual	0.43215	1.0147	0.4776
KMT2C	Both	0.39221	0.8604	0.6444
EZR	Shared/Individual	0.39076	0.8552	0.6502
SIX2	Shared/Individual	0.38788	0.84488	0.6617

## Sheet: Table S6B
Table S6B. Unpaired two-samples t-test of the 2D and 3D culture types, related to Figure 4A, Figure S7A,B
Drug	Statistic (t)	p.value	Conf.int		Std.err
Cetuximab	4.11684	0.000107572	0.159343	0.459272	0.0751321
AZD2014	3.99584	0.000162938	0.154787	0.463769	0.0774
Olaparib	3.55784	0.000692395	0.0982726	0.349456	0.0629215
Leucovorin calcium	3.26963	0.00170214	0.0700125	0.289458	0.0549711
MK5108	3.20365	0.00207816	0.0959763	0.413238	0.0794742
Bevacizumab	2.93818	0.00452392	0.0522038	0.273393	0.055408
Resveratrol	2.50774	0.01458	0.029419	0.258917	0.0574892
Belinostat	2.50181	0.0148046	0.0449282	0.399521	0.0888255
Cyclopamine	2.49853	0.0149304	0.0357206	0.319485	0.071083
Baicalein	2.21853	0.0299112	0.0120293	0.227832	0.0540585
ICG001	1.93598	0.0570902	-0.0047084	0.308431	0.0784414
Fluorouracil	1.92531	0.0584367	-0.00740725	0.410846	0.104772
TAS102	-1.85682	0.067733	-0.252332	0.0091156	0.0654926
Apitolisib	1.7405	0.0863621	-0.0244425	0.357444	0.0956625
Capecitabine	1.73646	0.0870792	-0.0149035	0.21432	0.0574204
Genistein	1.65889	0.101812	-0.0202496	0.219539	0.060067
Buparlisib	1.55983	0.123511	-0.0414582	0.337979	0.0950491
Irinotecan	1.10039	0.275101	-0.0846061	0.292506	0.0944665
Afatinib	0.983599	0.328851	-0.133294	0.392296	0.13166
SAHA	0.9171	0.36238	-0.102569	0.276941	0.0950673
Curcumin	-0.45651	0.6495	-0.177675	0.111531	0.0724461
Oxaliplatin	-0.373101	0.710251	-0.184459	0.12636	0.0778603
Regorafenib	0.194724	0.846198	-0.106224	0.12919	0.0589712
Trametinib	-0.114727	0.909005	-0.239143	0.213146	0.113298

## Sheet: Table S6C
Table S6C. Unpaired two-samples t-test of the sidedness, related to Figure 4A
Drug	Statistic (t)	p.value	Conf.int		Std.err
Apitolisib	-2.56293	0.0126313	-0.383414	-0.0476793	0.0841016
Oxaliplatin	-2.21531	0.0301421	-0.285498	-0.0148669	0.0677931
Baicalein	-1.82502	0.0724555	-0.188222	0.00842266	0.0492596
Genistein	-1.81809	0.0735208	-0.205627	0.00959196	0.0539123
Trametinib	-1.76739	0.0817159	-0.375596	0.0228162	0.0998022
Bevacizumab	-1.74116	0.086245	-0.193907	0.0132228	0.0518859
AZD2014	-1.71698	0.0906027	-0.282032	0.0211945	0.0759581
Afatinib	-1.51682	0.134016	-0.412726	0.0563003	0.117491
Resveratrol	-1.42093	0.159975	-0.182401	0.0306986	0.0533814
Cetuximab	-1.31972	0.191419	-0.248068	0.0505966	0.0748153
Buparlisib	-1.3066	0.195817	-0.284352	0.0593578	0.0860992
Fluorouracil	1.14368	0.256828	-0.081869	0.301576	0.0960529
ICG001	-1.14217	0.257447	-0.225748	0.0614215	0.0719361
Belinostat	-0.890873	0.376186	-0.240199	0.0919514	0.0832037
Cyclopamine	-0.853204	0.396586	-0.189783	0.076121	0.0666089
Regorafenib	0.831659	0.408556	-0.0615722	0.14953	0.0528812
Curcumin	-0.771853	0.442916	-0.180169	0.0796843	0.0650933
Capecitabine	-0.767161	0.445681	-0.145513	0.0647132	0.0526617
Irinotecan	-0.667477	0.50676	-0.228007	0.113728	0.0856046
Olaparib	0.563185	0.575189	-0.0883717	0.157842	0.0616766
SAHA	-0.53244	0.596183	-0.217493	0.125894	0.0860185
TAS102	0.519483	0.605136	-0.0891713	0.151917	0.0603927
Leucovorin calcium	-0.263953	0.792627	-0.120483	0.0923392	0.0533119
MK5108	-0.228793	0.819726	-0.171028	0.135851	0.0768731

## Sheet: Table S6D
Table S6D. Multivariate analysis of variance (MANOVA) of the drugs with CMS types, related to Figure 4C
Drug	SumSq	MeanSq	Fvalue	Pr(>F)	Signif. Codes		Signif. codes: ‘***’ < 0.001, ‘**’ < 0.01, ‘*’ < 0.05, ‘.’ < 0.1
TAS-102	0.27302	0.091007	1.2357	0.3124
Regorafenib	0.26272	0.087574	2.2716	0.09848	.
Leucovorin calcium	0.05451	0.018169	0.3327	0.8017
Capecitabine	0.56989	0.18996	6.8258	0.001052	**
Apitolisib	0.7867	0.26223	2.1972	0.1069
Belinostat	0.3117	0.10389	0.96	0.4231
Trametinib	1.0447	0.34823	1.8505	0.1573
Cyclopamine	0.38281	0.127603	1.3914	0.2627
ICG-001	0.7197	0.239899	3.3265	0.0314	*
Buparlisib	0.0404	0.013469	0.0976	0.9608
SAHA	0.1339	0.044627	0.3563	0.7849
Afatinib	1.0047	0.33489	1.4404	0.2487
AZD2014	0.31447	0.104824	1.3676	0.2697
MK-5108	0.07321	0.024403	0.2785	0.8405
Olaparib	0.02941	0.009805	0.1751	0.9125
Irinotecan	0.0823	0.027441	0.2052	0.8921
5-FU	0.41588	0.138627	1.4952	0.2339
Oxaliplatin	0.09606	0.032022	0.4713	0.7043
Baicalein	0.30406	0.101353	2.3374	0.09158	.
Curcumin	0.85102	0.283675	3.6389	0.02261	*
Genistein	0.10149	0.033831	0.4852	0.6949
Resveratrol	0.1273	0.042432	0.7311	0.5408
Cetuximab	0.36882	0.122942	1.3886	0.2635
Bevacizumab	0.06733	0.022445	0.3719	0.7738

## Sheet: Table S6E
Table S6E. The correlation coefficient and p values of DEPTH score to AUC values, related to Figure 5A,B
Drugs	Cor. eff	p	Signif. Codes		Signif. codes: ‘***’ < 0.001, ‘**’ < 0.01, ‘*’ < 0.05, ‘.’ < 0.1
Afatinib	0.541952	0.000104721	***
Buparlisib	0.458634	0.00114317	**
Apitolisib	0.380854	0.00534554	**
SAHA	0.36098	0.00856143	**
AZD2014	0.329335	0.0171224	*
Belinostat	0.325786	0.0184297	*
Bevacizumab	0.28661	0.0394018	*
5-FU	0.283651	0.0415725	*
Oxaliplatin	0.248702	0.0754257	.
Irinotecan	0.204306	0.14627
Cyclopamine	0.190586	0.175939
Resveratrol	0.172209	0.222171
MK5108	0.139204	0.325009
Cetuximab	0.138462	0.327619
Curcumin	0.127302	0.368472
Capecitabine	0.126288	0.372331
Trametinib	0.123588	0.382721
Regorafenib	-0.119077	0.40046
Leucovorin_calcium	0.109883	0.438063
Olaparib	0.0586999	0.679344
ICG001	-0.0542571	0.702443
Baicalein	0.0490496	0.72986
Genistein	-0.0295165	0.835449
TAS102	-0.0120753	0.932291
